# Supplementary material for: Genome sequencing, assembly, and annotation of the self-flocculating microalga Scenedesmus obliquus AS-6-11
Source: BMC Genomics. 2020 Oct 27;21:743. doi: 10.1186/s12864-020-07142-4 (PMC7590803; doi:10.1186/s12864-020-07142-4)
Supplement: Supplementary file 2 — Additional file 2:. Assessing genome completeness with BUSCO. (TXT 880 bytes) [file 12864_2020_7142_MOESM2_ESM.txt]

# BUSCO version is: 3.0.2 
# The lineage dataset is: chlorophyta_odb10 (Creation date: 2017-12-01, number of species: 10, number of BUSCOs: 2168)
# To reproduce this run: python /lustre/home/acct-clszxq/clszxq/.conda/pkgs/busco-3.0.2-py_13/python-scripts/run_BUSCO.py -i /lustre/home/acct-clszxq/clszxq/result/25x_170M/all_25x/all_25x.contigs.fasta -o as6 -l /lustre/home/acct-clszxq/clszxq/software/BUSCO/chlorophyta_odb10/ -m genome -c 1 -sp chlamydomonas
#
# Summarized benchmarking in BUSCO notation for file /lustre/home/acct-clszxq/clszxq/result/25x_170M/all_25x/all_25x.contigs.fasta
# BUSCO was run in mode: genome

	C:87.1%[S:54.0%,D:33.1%],F:5.1%,M:7.8%,n:2168

	1888	Complete BUSCOs (C)
	1170	Complete and single-copy BUSCOs (S)
	718	Complete and duplicated BUSCOs (D)
	111	Fragmented BUSCOs (F)
	169	Missing BUSCOs (M)
	2168	Total BUSCO groups searched
