# Supplementary material for: Genome sequencing, assembly, and annotation of the self-flocculating microalga Scenedesmus obliquus AS-6-11
Source: BMC Genomics. 2020 Oct 27;21:743. doi: 10.1186/s12864-020-07142-4 (PMC7590803; doi:10.1186/s12864-020-07142-4)
Supplement: Supplementary file 5 — Additional file 5: The amino acid sequences of the potential flocculation proteins of S. obliquus AS-6-11. (TXT 2 kb) [file 12864_2020_7142_MOESM5_ESM.txt]

>Sco00000472
FLGQHSTDNRWGGRNRMPSFAGRNAEHANVAKTFSRWRDIPGPGSTVGRSAGVVQSSNSN
RMRRPSSIYQCSGCSTASSSGSSSSSEELQNSIGLDRSTEHEPASSSGVSKYLELGRLER
NDLHSNNEGLDAFFTTMRQRQGNPAAQAMVARYGQILLYHLAKDVDVPIADATPGISKFA
VDTASTLQCTFGPGLPNNRLIIKKTPQAILVEHGTGNATIVSQTINYCGGDAYLVDQVLN
PCSDIAAIMGEIANIPSPCKSNVEGVLNKNGLTYFNALLLATGVQRPIFSSVRNFTLFVP
SDKAIQNAFRSGALNYPYLYAKNETLLEGIVAFHAVPQYQFAGPSKQTLNMKTLLTEGTG
EAKCANPSLSWRPDGFIYGGSGSAEVSKAADRGCNTQIRIIEEVLQPCCKPMADVLGGAS
GLAATAPEGSIQAKAYQYLLSKVQGGAKGASFIMPSAEAWAQFEADAEKQKVNMTDAKLE
ALFSYLLTSTPVSSQIVSTGTPVPMSLATDKKARTALCPKGTNATIVFMVDESQLPASSD
TAAAARPAATAAPVFPGAAGAGAAGPAFPGTAAPATGTTFPGTGELPWTAPVATAPMPNA
ITGPQVQPAMVPGLGRRLQQAAADVPDPSVSSGLLLPTTFTERPTAGAGGAMTSAAAAVA
GPIVLVDGQEMELEAGVGIPVISMTYACDGVIYNTDAVPLPCNVLNRTVVVPPPVAPLAS
NVTEVLPAKAAPDAANTTANATPTTSAAAAAAPLLGTLAAALLLATALL

>Sco00000854
FLGQHSTDNRWGGRNRMPSFAGRNAEHANVAKTFLRWRDIPGPGSTVGRSAGVVQSSNNN
RMRRLLGWTCLLASINAQDAAPPAAAASAAPAKNCKTALDLIAAQNMNLPLHPVFQNILN
SEDLKGTIFIPTTKAWDAFFTTMRQRQGNPAAQAMVARYGQILLYHLAKDVDVPIADATP
GISKFAVDTASTLQCTFGPGLPNNRLIIKKTPQAILVEHGTGNATIVSQTINYCGGDAYL
VDQVLNPCSDIAAIMGEIANIPSPCKSNVEGVLNKNGLTYFNALLLATGVQRPIFSSVRN
FTLFVPSDKAIQNAFRSGALNYPYLYAKNETLLEGIVAFHAVPQYQFAGPSKQTLNMKTL
LTEGTGEAKCANPSLSWRPDGFIYGGSGSAEVSKAADRGCNTQIRIIEEVLQPCCKPMAD
VLGGASGLAATAPEGSIQAKAYQYLLSKVQGGAKGASFIMPSAEAWAQFEADAEKQKVNM
TDAKLEALFSYLLTSTPVSSQIVSTGTPVPMSLATDKKARTALCPKGTNATIVFMVDESQ
LPASSDTAAAARPAATAAPVFPGAAGAGAAGPAFPGTAAPATGTTFPGTGELPWTAPVAT
APMPNAITGPQVQPAMVPGLGRRLQQAAADVPDPSVSSGLLLPTTFTERPTAGAGGAMTS
AAAAVAGPIVLVDGQEMELEAGVGIPVISMTYACDGVIYNTDAVPLPCNVLNRTVVVPPP
VAPLASNVTEVLPAKAAPDAANTTANATPTTSAAAAAAPLLGTLAAALLLATALL

>Sco00022889-1
MLCAVSTTSPCSVNGILPAFAPCIPVCTQPNNKQYRQLSAKLALLGLMLAPVPMGVVLRL
ALMAVLVACTSAAKTAAPAAAASQPTAANVMALGEAVPDITTAIRLISNNDDLAAYLSNP
NTVCTFFAPTNAATTYSISSLGKFAGLAAQNSTLQNETFNYHVIPGRALTAADLSKMNDT
VTRSGGTLGQPRVYSRPEYPVPLNMTNIKAGKCIVHTINLALVPPGALFLIQNWLDEAGT
FPTPAPKQDWGPVRTPEQAQLLKVTEARLASGGQLDTITSSPEARSLVANPGGATTPTSS
AAAALRSAAMTVVTGMLSTLLALGALGV

>Sco00022889-2
MKRSKASNIGLIGALLLLSGCSLACAYRVATAADAVPSPLQADTKFPQLSREITSTRLWA
PDLGDYVEDQRSNCTVFAPSNEAINYTMTAFGEYVGLFLQNRTMQEQLLNYHVIPGRQLK
ADQLGTSVKMAPTRANETLQPTLRQLRQEVLAPPSIVPMLEGWLKSAGNEAALQAPENLW
LPKASPLPGRLPEAPGVQITNVELTDNSTIENKTAGAGSGGGGKATSGSVLGRSSAVLTA
VIGLLAAAVVTAL

>D-mannose binding lectin
HHHAAESAFQKRTSAADTSTAEYGELTNPGYDFSKPGTSPNTGHFTQLVWVDTTQVGCAI
VDCPALQKFSAGSGTLVICQYSPPGNWQGMYADNVLPLGTKPPVPSPSPNPDKPPSPSPN
PGNPPRPRAPNPSLEVQLKSSSAKATNQSCILAPNQSQRVCVLRTGELQTQSFNQGSWSW
VKSWSNNVKVAVKRGPFTLAVQSNGNVAVTDKNGRRIWQTSTANRGPTPAILGILDTGNL
VLVDVNSKCIWASQGCP
